# Supplementary material for: The Piraeus AIS dataset for large-scale maritime data analytics
Source: Data Brief. 2022 Jan 3;40:107782. doi: 10.1016/j.dib.2021.107782 (PMC8749179; doi:10.1016/j.dib.2021.107782)
Supplement: Supplementary file 1 [file mmc1.zip]

Archive with 1 entries (1 files):
- README.md
