# Supplementary material for: The Piraeus AIS dataset for large-scale maritime data analytics
Source: Data Brief. 2022 Jan 3;40:107782. doi: 10.1016/j.dib.2021.107782 (PMC8749179; doi:10.1016/j.dib.2021.107782)
Supplement: Supplementary file 1 [file mmc1.zip › README.md]

# Research Data

  * **Item Type**: Research Data
  * **Description**: Research Data
  * **Repository Name**: Other - please specify - 
  * **Other Repository**: Zenodo
  * **Source of the data**: Original Data -
  * **Title of the dataset**: The Piraeus AIS Dataset for Large-scale Maritime Data Analytics
  * **URL/URI/External Resource Location**: https://doi.org/10.5281/zenodo.5562629
